# Supplementary material for: The Transcriptomic Signature of Donkey Ovarian Tissue Revealed by Cross-Species Comparative Analysis at Single-Cell Resolution
Source: Animals (Basel). 2025 Jun 14;15(12):1761. doi: 10.3390/ani15121761 (PMC12189512; doi:10.3390/ani15121761)
Supplement: Supplementary file 1 [file animals-15-01761-s001.zip]

Archive with 1 entries (1 files):
- animals-3636123-supplementary.pdf
